# Supplementary material for: Hyperactivated glycolysis drives spatially patterned Kupffer cell depletion in MASLD
Source: eLife. 2026 May 26;14:RP109206. doi: 10.7554/eLife.109206 (PMC13211875; doi:10.7554/eLife.109206)
Supplement: Figure 4—source data 3. [file elife-109206-fig4-data3.zip]

Archive with 7 entries (6 files):
- Figure 4-source data 3/Figure 4B-Casp 3.tif
- Figure 4-source data 3/Figure 4B-Cl-casp 3.tif
- Figure 4-source data 3/Figure 4B-a┬-actin.tif
- Figure 4-source data 3/Figure 4D-Casp 3.tif
- Figure 4-source data 3/Figure 4D-Cl-casp 3.tif
- Figure 4-source data 3/Figure 4D-a┬-actin.tif
- Figure 4-source data 3/
