# Supplementary material for: Hyperactivated glycolysis drives spatially patterned Kupffer cell depletion in MASLD
Source: eLife. 2026 May 26;14:RP109206. doi: 10.7554/eLife.109206 (PMC13211875; doi:10.7554/eLife.109206)
Supplement: Figure 4—figure supplement 1—source data 3. [file elife-109206-fig4-figsupp1-data3.zip]

Archive with 4 entries (3 files):
- Figure 4-Figure supplement 1-source data 6/Figure 4-Figure supplement 1C-Casp3.tif
- Figure 4-Figure supplement 1-source data 6/Figure 4-Figure supplement 1C-Cl-casp3.tif
- Figure 4-Figure supplement 1-source data 6/Figure 4-Figure supplement 1C-a┬-actin.tif
- Figure 4-Figure supplement 1-source data 6/
